# Supplementary material for: Polyunsaturated fatty acids in lipid membranes regulate human neuronal function and amyloid-β production
Source: iScience. 2025 May 12;28(6):112557. doi: 10.1016/j.isci.2025.112557 (PMC12152501; doi:10.1016/j.isci.2025.112557)
Supplement: Table S5. Excel file containing additional data too large to fit in a PDF, related to STAR Methods [file mmc2.xlsx]

## Sheet: Sheet1
	statistical test	comparison	mean difference or rank diff.	95% CI	p-value
Figure 1C, SFA	Dunnett’s test	DHA 40 μM vs DMSO	-6.436	-10.57 to -2.304	0.0029
		DHA 30 μM + ARA 10 μM vs DMSO	-5.696	-9.828 to -1.563	0.0072
		DHA 20 μM + ARA 20 μM vs DMSO	-6.74	-10.87 to -2.608	0.002
		DHA 10 μM + ARA 30 μM vs DMSO	-5.468	-9.600 to -1.336	0.0095
		ARA 40 μM vs DMSO	-7.016	-11.15 to -2.884	0.0015
Figure 1C, MUFA		DHA 40 μM vs DMSO	22.82	19.56 to 26.08	<0.0001
		DHA 30 μM + ARA 10 μM vs DMSO	24.98	21.72 to 28.24	<0.0001
		DHA 20 μM + ARA 20 μM vs DMSO	25.21	21.96 to 28.47	<0.0001
		DHA 10 μM + ARA 30 μM vs DMSO	26.9	23.64 to 30.16	<0.0001
		ARA 40 μM vs DMSO	30.04	26.78 to 33.30	<0.0001
Figure 1C, PUFA		DHA 40 μM vs DMSO	-16.39	-22.17 to -10.61	<0.0001
		DHA 30 μM + ARA 10 μM vs DMSO	-19.29	-25.07 to -13.50	<0.0001
		DHA 20 μM + ARA 20 μM vs DMSO	-18.47	-24.25 to -12.69	<0.0001
		DHA 10 μM + ARA 30 μM vs DMSO	-21.43	-27.21 to -15.65	<0.0001
		ARA 40 μM vs DMSO	-23.03	-28.81 to -17.24	<0.0001
Figure 1D, ARA	Dunnett’s test	DHA 40 μM vs DMSO	5.1	3.104 to 7.096	<0.0001
		DHA 30 μM + ARA 10 μM vs DMSO	-4.7	-6.696 to -2.704	<0.0001
		DHA 20 μM + ARA 20 μM vs DMSO	-7.2	-9.196 to -5.204	<0.0001
		DHA 10 μM + ARA 30 μM vs DMSO	-10.2	-12.20 to -8.204	<0.0001
		ARA 40 μM vs DMSO	-12.4	-14.40 to -10.40	<0.0001
Figure 1D, DHA		DHA 40 μM vs DMSO	-17.4	-18.86 to -15.94	<0.0001
		DHA 30 μM + ARA 10 μM vs DMSO	-13	-14.46 to -11.54	<0.0001
		DHA 20 μM + ARA 20 μM vs DMSO	-9.2	-10.66 to -7.740	<0.0001
		DHA 10 μM + ARA 30 μM vs DMSO	-6.5	-7.960 to -5.040	<0.0001
		ARA 40 μM vs DMSO	1.3	-0.1603 to 2.760	0.0869
Figure 1E	Dunnett’s test	DHA 40 μM vs DMSO	0.3303	0.2633 to 0.3972	<0.0001
		DHA 30 μM + ARA 10 μM vs DMSO	0.2608	0.1939 to 0.3277	<0.0001
		DHA 20 μM + ARA 20 μM vs DMSO	0.1554	0.08846 to 0.2223	<0.0001
		DHA 10 μM + ARA 30 μM vs DMSO	0.2365	0.1696 to 0.3034	<0.0001
		ARA 40 μM vs DMSO	0.3029	0.2360 to 0.3698	<0.0001
		β-secretase inhibitor 1 μM vs DMSO	0.5423	0.4754 to 0.6093	<0.0001
		γ-secretase inhibitor 1 μM vs DMSO	0.2076	0.1407 to 0.2745	<0.0001
Figure 1F		DHA 40 μM vs DMSO	0.02878	0.02181 to 0.03575	<0.0001
		DHA 30 μM + ARA 10 μM vs DMSO	0.02492	0.01795 to 0.03189	<0.0001
		DHA 20 μM + ARA 20 μM vs DMSO	0.01628	0.009304 to 0.02325	<0.0001
		DHA 10 μM + ARA 30 μM vs DMSO	0.02009	0.01312 to 0.02706	<0.0001
		ARA 40 μM vs DMSO	0.03086	0.02389 to 0.03784	<0.0001
		β-secretase inhibitor 1 μM vs DMSO	0.04607	0.03910 to 0.05304	<0.0001
		γ-secretase inhibitor 1 μM vs DMSO	0.06005	0.05308 to 0.06702	<0.0001
Figure 1G		DHA 40 μM vs DMSO	-0.001716	-0.007363 to 0.003931	0.922
		DHA 30 μM + ARA 10 μM vs DMSO	0.002244	-0.003403 to 0.007891	0.7829
		DHA 20 μM + ARA 20 μM vs DMSO	0.003021	-0.002626 to 0.008668	0.5187
		DHA 10 μM + ARA 30 μM vs DMSO	-0.001747	-0.007394 to 0.003900	0.9157
		ARA 40 μM vs DMSO	0.005748	0.0001010 to 0.01140	0.0448
		β-secretase inhibitor 1 μM vs DMSO	-0.007463	-0.01311 to -0.001816	0.0062
		γ-secretase inhibitor 1 μM vs DMSO	0.05827	0.05262 to 0.06392	<0.0001
Figure 2C	Kruskal-Wallis test followed by Dunn's test	DHA 40 μM vs DMSO	-95.41	-	<0.0001
		DHA 30 μM + ARA 10 μM vs DMSO	-104.5	-	<0.0001
		DHA 20 μM + ARA 20 μM vs DMSO	-81.41	-	<0.0001
		DHA 10 μM + ARA 30 μM vs DMSO	-76.56	-	<0.0001
		ARA 40 μM vs DMSO	-80.16	-	<0.0001
Figure 2D, ≤0.6	Kruskal-Wallis test followed by Dunn's test	DHA 40 μM vs DMSO	81.41	-	<0.0001
		DHA 30 μM + ARA 10 μM vs DMSO	95.59	-	<0.0001
		DHA 20 μM + ARA 20 μM vs DMSO	81.4	-	<0.0001
		DHA 10 μM + ARA 30 μM vs DMSO	72.19	-	<0.0001
		ARA 40 μM vs DMSO	82.13	-	<0.0001
Figure 2D, 0.6-0.7		DHA 40 μM vs DMSO	74.44	-	<0.0001
		DHA 30 μM + ARA 10 μM vs DMSO	84.16	-	<0.0001
		DHA 20 μM + ARA 20 μM vs DMSO	66.63	-	<0.0001
		DHA 10 μM + ARA 30 μM vs DMSO	65.81	-	<0.0001
		ARA 40 μM vs DMSO	65.63	-	<0.0001
Figure 2D, 0.7-0.8		DHA 40 μM vs DMSO	40.31	-	0.0177
		DHA 30 μM + ARA 10 μM vs DMSO	35.5	-	0.051
		DHA 20 μM + ARA 20 μM vs DMSO	35.65	-	0.0525
		DHA 10 μM + ARA 30 μM vs DMSO	22.38	-	0.5272
		ARA 40 μM vs DMSO	15.19	-	>0.9999
Figure 2D, 0.8-0.9		DHA 40 μM vs DMSO	-78.81	-	<0.0001
		DHA 30 μM + ARA 10 μM vs DMSO	-93.47	-	<0.0001
		DHA 20 μM + ARA 20 μM vs DMSO	-76.18	-	<0.0001
		DHA 10 μM + ARA 30 μM vs DMSO	-76.31	-	<0.0001
		ARA 40 μM vs DMSO	-74.53	-	<0.0001
Figure 2D, 0.9<		DHA 40 μM vs DMSO	-104.4	-	<0.0001
		DHA 30 μM + ARA 10 μM vs DMSO	-107	-	<0.0001
		DHA 20 μM + ARA 20 μM vs DMSO	-91.31	-	<0.0001
		DHA 10 μM + ARA 30 μM vs DMSO	-72.59	-	<0.0001
		ARA 40 μM vs DMSO	-72.38	-	<0.0001
Figure 4B	Kruskal-Wallis test followed by Dunn's test	DHA 20 μM vs DMSO	3.667	-	>0.9999
		ARA 20 μM vs DMSO	-0.6667	-	>0.9999
		DHA 10 μM + ARA 10 μM vs DMSO	4.111	-	>0.9999
		DHA 20 μM + ARA 20 μM vs DMSO	2.333	-	>0.9999
Figure 4C		DHA 20 μM vs DMSO	4.889	-	>0.9999
		ARA 20 μM vs DMSO	7.333	-	0.945
		DHA 10 μM + ARA 10 μM vs DMSO	1.889	-	>0.9999
		DHA 20 μM + ARA 20 μM vs DMSO	8.667	-	0.6463
Figure 4E	Kruskal-Wallis test followed by Dunn's test	DHA 20 μM vs DMSO	-850.6	-	<0.0001
		ARA 20 μM vs DMSO	-833.2	-	<0.0001
		DHA 10 μM + ARA 10 μM vs DMSO	-964.9	-	<0.0001
		DHA 20 μM + ARA 20 μM vs DMSO	-1007	-	<0.0001
Figure 4F		DHA 20 μM vs DMSO	-842	-	<0.0001
		ARA 20 μM vs DMSO	-783	-	<0.0001
		DHA 10 μM + ARA 10 μM vs DMSO	-865.3	-	<0.0001
		DHA 20 μM + ARA 20 μM vs DMSO	-1050	-	<0.0001
Figure 4G		DHA 20 μM vs DMSO	-898	-	<0.0001
		ARA 20 μM vs DMSO	-804.3	-	<0.0001
		DHA 10 μM + ARA 10 μM vs DMSO	-1024	-	<0.0001
		DHA 20 μM + ARA 20 μM vs DMSO	-1006	-	<0.0001
Figure 4H		DHA 20 μM vs DMSO	-827	-	<0.0001
		ARA 20 μM vs DMSO	-846.2	-	<0.0001
		DHA 10 μM + ARA 10 μM vs DMSO	-990.7	-	<0.0001
		DHA 20 μM + ARA 20 μM vs DMSO	-940.2	-	<0.0001
Figure 4I		DHA 20 μM vs DMSO	-651.2	-	<0.0001
		ARA 20 μM vs DMSO	-757.7	-	<0.0001
		DHA 10 μM + ARA 10 μM vs DMSO	-882	-	<0.0001
		DHA 20 μM + ARA 20 μM vs DMSO	-747	-	<0.0001
Figure 5B	Kruskal-Wallis test followed by Dunn's test	DHA 20 μM vs DMSO	-20.33	-	0.2796
		ARA 20 μM vs DMSO	-26.43	-	0.0738
		DHA 10 μM + ARA 10 μM vs DMSO	-69.4	-	<0.0001
		DHA 20 μM + ARA 20 μM vs DMSO	-84.33	-	<0.0001
Figure 5C		DHA 20 μM vs DMSO	-41.73	-	0.0008
		ARA 20 μM vs DMSO	-40.5	-	0.0012
		DHA 10 μM + ARA 10 μM vs DMSO	-81.1	-	<0.0001
		DHA 20 μM + ARA 20 μM vs DMSO	-102.2	-	<0.0001
Figure 5D		DHA 20 μM vs DMSO	-30.53	-	0.026
		ARA 20 μM vs DMSO	-41	-	0.001
		DHA 10 μM + ARA 10 μM vs DMSO	-88.03	-	<0.0001
		DHA 20 μM + ARA 20 μM vs DMSO	-99.6	-	<0.0001
Figure 5E		DHA 20 μM vs DMSO	14.2	-	0.8222
		ARA 20 μM vs DMSO	35.03	-	0.0072
		DHA 10 μM + ARA 10 μM vs DMSO	50.07	-	<0.0001
		DHA 20 μM + ARA 20 μM vs DMSO	35.03	-	0.0072
Figure 5F		DHA 20 μM vs DMSO	45.1	-	0.0002
		ARA 20 μM vs DMSO	33.93	-	0.0099
		DHA 10 μM + ARA 10 μM vs DMSO	73.27	-	<0.0001
		DHA 20 μM + ARA 20 μM vs DMSO	82.2	-	<0.0001
Figure 5G		DHA 20 μM vs DMSO	8.167	-	>0.9999
		ARA 20 μM vs DMSO	20.13	-	0.2907
		DHA 10 μM + ARA 10 μM vs DMSO	39.97	-	0.0015
		DHA 20 μM + ARA 20 μM vs DMSO	28.57	-	0.0435
Figure 6C, 4 week	Kruskal-Wallis test followed by Dunn's test	DHA 10 μM + ARA 10 μM vs DMSO	9.391	-	0.1197
		DHA 20 μM + ARA 20 μM vs DMSO	1.427	-	>0.9999
Figure 6C, 8 week		DHA 10 μM + ARA 10 μM vs DMSO	-6.333	-	0.5534
		DHA 20 μM + ARA 20 μM vs DMSO	-7.303	-	0.4385
Figure 6C, 12 week		DHA 10 μM + ARA 10 μM vs DMSO	-7.151	-	0.4138
		DHA 20 μM + ARA 20 μM vs DMSO	0.6644	-	>0.9999
Figure 6C, 16 week		DHA 10 μM + ARA 10 μM vs DMSO	0.1167	-	>0.9999
		DHA 20 μM + ARA 20 μM vs DMSO	1.712	-	>0.9999
Figure 6D, 4 week		DHA 10 μM + ARA 10 μM vs DMSO	6.701	-	0.3587
		DHA 20 μM + ARA 20 μM vs DMSO	-0.2222	-	>0.9999
Figure 6D, 8 week		DHA 10 μM + ARA 10 μM vs DMSO	-5.387	-	0.7097
		DHA 20 μM + ARA 20 μM vs DMSO	1.526	-	>0.9999
Figure 6D, 12 week		DHA 10 μM + ARA 10 μM vs DMSO	-14.14	-	0.0251
		DHA 20 μM + ARA 20 μM vs DMSO	-6.703	-	0.4536
Figure 6D, 16 week		DHA 10 μM + ARA 10 μM vs DMSO	-13.82	-	0.0298
		DHA 20 μM + ARA 20 μM vs DMSO	-12.44	-	0.05
Figure 6E, 4 week		DHA 10 μM + ARA 10 μM vs DMSO	-5.906	-	0.4733
		DHA 20 μM + ARA 20 μM vs DMSO	-2.382	-	>0.9999
Figure 6E, 8 week		DHA 10 μM + ARA 10 μM vs DMSO	-13.32	-	0.0444
		DHA 20 μM + ARA 20 μM vs DMSO	-6.357	-	0.5698
Figure 6E, 12 week		DHA 10 μM + ARA 10 μM vs DMSO	-14.92	-	0.0169
		DHA 20 μM + ARA 20 μM vs DMSO	-9.152	-	0.1978
Figure 6E, 16 week		DHA 10 μM + ARA 10 μM vs DMSO	-12.16	-	0.0643
		DHA 20 μM + ARA 20 μM vs DMSO	-10.92	-	0.0983
Figure 6F, 4 week		DHA 10 μM + ARA 10 μM vs DMSO	-0.8571	-	>0.9999
		DHA 20 μM + ARA 20 μM vs DMSO	-5.757	-	0.266
Figure 6F, 8 week		DHA 10 μM + ARA 10 μM vs DMSO	-4.222	-	0.7129
		DHA 20 μM + ARA 20 μM vs DMSO	-2.217	-	>0.9999
Figure 6F, 12 week		DHA 10 μM + ARA 10 μM vs DMSO	-15.23	-	0.0089
		DHA 20 μM + ARA 20 μM vs DMSO	-7.279	-	0.3474
Figure 6F, 16 week		DHA 10 μM + ARA 10 μM vs DMSO	-14.22	-	0.0164
		DHA 20 μM + ARA 20 μM vs DMSO	-15.46	-	0.0091
Figure 6G, 4 week		DHA 10 μM + ARA 10 μM vs DMSO	-3.167	-	0.7558
		DHA 20 μM + ARA 20 μM vs DMSO	-6.2	-	0.2118
Figure 6G, 8 week		DHA 10 μM + ARA 10 μM vs DMSO	-6.023	-	0.3768
		DHA 20 μM + ARA 20 μM vs DMSO	-7.273	-	0.2578
Figure 6G, 12 week		DHA 10 μM + ARA 10 μM vs DMSO	-9.923	-	0.1273
		DHA 20 μM + ARA 20 μM vs DMSO	-8.66	-	0.2111
Figure 6G, 16 week		DHA 10 μM + ARA 10 μM vs DMSO	-1.229	-	>0.9999
		DHA 20 μM + ARA 20 μM vs DMSO	-10.58	-	0.1039
Figure 7A, SFA	Dunnett’s test	DHA 20 μM vs DMSO	-0.7	-9.942 to 8.542	0.9981
		ARA 20 μM vs DMSO	-1.9	-11.14 to 7.342	0.9322
		DHA 10 μM + ARA 10 μM vs DMSO	1.667	-7.575 to 10.91	0.9557
		DHA 20 μM + ARA 20 μM vs DMSO	4.2	-5.042 to 13.44	0.5208
Figure 7A, MUFA		DHA 20 μM vs DMSO	1.333	-3.075 to 5.742	0.7958
		ARA 20 μM vs DMSO	3.367	-1.042 to 7.775	0.1496
		DHA 10 μM + ARA 10 μM vs DMSO	0.4667	-3.942 to 4.875	0.9933
		DHA 20 μM + ARA 20 μM vs DMSO	1.233	-3.175 to 5.642	0.8332
Figure 7A, PUFA		DHA 20 μM vs DMSO	-0.6	-7.590 to 6.390	0.997
		ARA 20 μM vs DMSO	-1.467	-8.457 to 5.523	0.9277
		DHA 10 μM + ARA 10 μM vs DMSO	-2.033	-9.023 to 4.957	0.8152
		DHA 20 μM + ARA 20 μM vs DMSO	-5.433	-12.42 to 1.557	0.1408
Figure 7B	Kruskal-Wallis test followed by Dunn's test	DHA 20 μM vs DMSO	-6.563	-	>0.9999
		ARA 20 μM vs DMSO	25.88	-	0.102
		DHA 10 μM + ARA 10 μM vs DMSO	8.688	-	>0.9999
		DHA 20 μM + ARA 20 μM vs DMSO	19.03	-	0.4015
Figure 7C, PA	Dunnett’s test	DHA 20 μM vs DMSO	-1.597	-6.373 to 3.180	0.7399
		ARA 20 μM vs DMSO	0.04333	-4.733 to 4.820	>0.9999
		DHA 10 μM + ARA 10 μM vs DMSO	-0.2233	-5.000 to 4.553	0.9997
		DHA 20 μM + ARA 20 μM vs DMSO	-1.55	-6.326 to 3.226	0.7574
Figure 7C, SA		DHA 20 μM vs DMSO	1.18	-3.630 to 5.990	0.8842
		ARA 20 μM vs DMSO	-1.897	-6.707 to 2.914	0.6295
		DHA 10 μM + ARA 10 μM vs DMSO	2.237	-2.574 to 7.047	0.5026
		DHA 20 μM + ARA 20 μM vs DMSO	5.543	0.7331 to 10.35	0.0243
Figure 7C, OA		DHA 20 μM vs DMSO	0.6333	-2.875 to 4.142	0.9555
		ARA 20 μM vs DMSO	2.663	-0.8454 to 6.172	0.1528
		DHA 10 μM + ARA 10 μM vs DMSO	0.39	-3.119 to 3.899	0.992
		DHA 20 μM + ARA 20 μM vs DMSO	0.6167	-2.892 to 4.125	0.9593
Figure 7C, LA		DHA 20 μM vs DMSO	0.4133	-0.2983 to 1.125	0.3268
		ARA 20 μM vs DMSO	1.833	1.122 to 2.545	<0.0001
		DHA 10 μM + ARA 10 μM vs DMSO	1.547	0.8350 to 2.258	0.0003
		DHA 20 μM + ARA 20 μM vs DMSO	1.837	1.125 to 2.548	<0.0001
Figure 7C, DGLA		DHA 20 μM vs DMSO	-0.1333	-0.5572 to 0.2906	0.775
		ARA 20 μM vs DMSO	0.6967	0.2728 to 1.121	0.0026
		DHA 10 μM + ARA 10 μM vs DMSO	0.5333	0.1094 to 0.9572	0.0148
		DHA 20 μM + ARA 20 μM vs DMSO	0.5833	0.1594 to 1.007	0.0086
Figure 7C, ARA		DHA 20 μM vs DMSO	6.413	2.565 to 10.26	0.0024
		ARA 20 μM vs DMSO	-7.96	-11.81 to -4.112	0.0005
		DHA 10 μM + ARA 10 μM vs DMSO	-2.273	-6.122 to 1.575	0.3141
		DHA 20 μM + ARA 20 μM vs DMSO	-3.133	-6.982 to 0.7149	0.119
Figure 7C, EPA		DHA 20 μM vs DMSO	0.1233	-0.4083 to 0.6550	0.9018
		ARA 20 μM vs DMSO	1.703	1.172 to 2.235	<0.0001
		DHA 10 μM + ARA 10 μM vs DMSO	1.5	0.9684 to 2.032	<0.0001
		DHA 20 μM + ARA 20 μM vs DMSO	1.61	1.078 to 2.142	<0.0001
Figure 7C, AdrA		DHA 20 μM vs DMSO	1.907	0.8325 to 2.981	0.0015
		ARA 20 μM vs DMSO	-4.41	-5.484 to -3.336	<0.0001
		DHA 10 μM + ARA 10 μM vs DMSO	-0.9467	-2.021 to 0.1275	0.0873
		DHA 20 μM + ARA 20 μM vs DMSO	-2.17	-3.244 to -1.096	0.0006
Figure 7C, DPA		DHA 20 μM vs DMSO	11.54	9.894 to 13.19	<0.0001
		ARA 20 μM vs DMSO	5.607	3.957 to 7.256	<0.0001
		DHA 10 μM + ARA 10 μM vs DMSO	11.71	10.06 to 13.36	<0.0001
		DHA 20 μM + ARA 20 μM vs DMSO	12.08	10.43 to 13.73	<0.0001
Figure 7C, DHA		DHA 20 μM vs DMSO	-21	-22.31 to -19.70	<0.0001
		ARA 20 μM vs DMSO	0.99	-0.3178 to 2.298	0.1542
		DHA 10 μM + ARA 10 μM vs DMSO	-14.03	-15.34 to -12.73	<0.0001
		DHA 20 μM + ARA 20 μM vs DMSO	-16.12	-17.43 to -14.81	<0.0001
Figure S2B	Mann-Whitney test	endosomes vs overall cells	0.0005	-	0.9375
Figure S3A		DHA 20 μM + ARA 20 μM vs DMSO	-7.644	-	0.3429
Figure S3B	Dunnett’s test	MβCD 0.25 mM vs DMSO	34.15	15.66 to 52.64	0.0009
		MβCD 0.5 mM vs DMSO	40.42	21.93 to 58.92	0.0002
		MβCD 1 mM vs DMSO	73.43	54.94 to 91.92	<0.0001
Figure S3C	Kruskal-Wallis test followed by Dunn's test	MβCD 0.25 mM vs DMSO	-21.83	-	0.0199
		MβCD 0.5 mM vs DMSO	-17.29	-	0.0946
		MβCD 1 mM vs DMSO	-24.38	-	0.0073
Figure S3D	Dunnett’s test	MβCD 0.25 mM vs DMSO	0.4679	0.2960 to 0.6397	<0.0001
		MβCD 0.5 mM vs DMSO	0.4018	0.2299 to 0.5736	0.0001
		MβCD 1 mM vs DMSO	0.4509	0.2791 to 0.6227	<0.0001
Figure S3E		MβCD 0.25 mM vs DMSO	0.08668	0.06547 to 0.1079	<0.0001
		MβCD 0.5 mM vs DMSO	0.08498	0.06377 to 0.1062	<0.0001
		MβCD 1 mM vs DMSO	0.1033	0.08207 to 0.1245	<0.0001
Figure S3F		MβCD 0.25 mM vs DMSO	0.0164	0.01012 to 0.02268	<0.0001
		MβCD 0.5 mM vs DMSO	0.01942	0.01314 to 0.02570	<0.0001
		MβCD 1 mM vs DMSO	0.02694	0.02065 to 0.03322	<0.0001
Figure S4B	Mann-Whitney test	neurons vs overall cells	-0.0095	-	0.6739
Figure S5A	unpaired t-test	DHA 20 μM + ARA 20 μM vs DMSO	0.02244	-0.2038 to 0.2486	0.7966
Figure S5B		DHA 20 μM + ARA 20 μM vs DMSO	0.006906	-0.01994 to 0.03375	0.5146
Figure S5C		DHA 20 μM + ARA 20 μM vs DMSO	0.02148	-0.01539 to 0.05835	0.1811
